# Supplementary material for: Genistein Reduces the Risk of Diabetes in Long-Term Hospitalized Schizophrenic Patients
Source: Behav Sci (Basel). 2025 Dec 22;16(1):21. doi: 10.3390/bs16010021 (PMC12837747; doi:10.3390/bs16010021)
Supplement: Supplementary file 1 [file behavsci-16-00021-s001.zip]

Archive with 1 entries (1 files):
- behavsci-3955775-supplementary.pdf
